# Supplementary material for: Integrative, segregative, and degenerate harmonics of the structural connectome
Source: Commun Biol. 2024 Aug 14;7:986. doi: 10.1038/s42003-024-06669-6 (PMC11324790; doi:10.1038/s42003-024-06669-6)
Supplement: Supplementary file 3 — Supplemental Data 1 [file 42003_2024_6669_MOESM3_ESM.xlsx]

## Sheet: LDA Assignments
Label	Domain	Permutation	List of Domains	New Domains:	New Domain Order				Sensory to Fugal Order
1_context_contextual_contexts	Awareness	7	Visual Perception	Awareness	Visual Perception	1			Visual Perception	1
4_mood_affective_induction	Faces and Affective Processing	22	Multisensory Processing	Imagination and Creativity	Multisensory Processing	2			Multisensory Processing	2
5_judgments_judgment_judged	Social Cognition	20	Reading	Prediction and Learning	Motor	3			Motor	3
7_passive_viewing_listening	Multisensory Processing	2	Motor		Numerical Cognition	4			Action	8		Numerical Cognition	4
8_arousal_subjective_ratings	Emotion	23	Eye Movements	Reward-Based Decision Making	Auditory Processing	5			Auditory Processing	5
10_timing_rhythm_beat	Cued Attention	11	Numerical Cognition		Visual Attention	6			Visual Attention	6
12_structures_pattern_contrast	Visual Perception	1	Auditory Processing		Awareness	7			Awareness	7
13_motion_mt_visual	Visual Attention	6	Visual Attention		Pain
16_executive_control_cognitive	Cognitive Control	15	Pain		Action	8			Visuospatial	9
18_amygdala_reactivity_affective	Faces and Affective Processing	22	Action		Visuospatial	9			Cued Attention	10
20_emotional_emotion_amygdala	Emotion	23	Visuospatial		Cued Attention	10			Working Memory	11
21_strategies_strategy_strategic	Reward-Based Decision Making	24	Cued Attention		Working Memory	11			Inhibition	12
32_fear_conditioning_extinction	Emotion	23	Working Memory		Inhibition	12			Language	13
34_monitoring_source_reality	Awareness	7	Inhibition		Language	13			Cognitive Control	14
35_test_tests_cognitive	Working Memory	12	Language		Cognitive Control	14			Verbal Semantics	15
37_anticipation_anticipatory_aversive	Reward-Based Decision Making	24	Cognitive Control		Verbal Semantics	15			Declarative Memory	16
40_focus_multi_bci	Cued Attention	11	Verbal Semantics		Declarative Memory	16			Autobiographical Memory	17
48_faces_amygdala_emotional	Emotion	23	Declarative Memory		Autobiographical Memory	17			Prediction and Learning	18
50_color_shape_shapes	Visual Perception	1	Autobiographical Memory		Prediction and Learning	18			Social Cognition	19
54_awareness_conscious_consciousness	Awareness	7	Social Cognition		Social Cognition	19			Visual Semantics	20
55_perceptual_discrimination_perception	Visual Perception	1	Visual Semantics		Visual Semantics	20			Faces and Affective Processing	21
57_presented_visual_presentation	Visual Perception	1	Faces and Affective Processing		Faces and Affective Processing	21			Emotion	22
59_writing_drawing_figure	Language	14	Emotion		Emotion	22			Decision Making	23
61_recall_digit_span	Declarative Memory	17	Reward-Based Decision Making		Decision Making	23			Imagination and Creativity	24
62_familiar_unfamiliar_familiarity	Declarative Memory	17			Imagination and Creativity	24
63_negative_positive_valence	Emotion	23
68_scenes_scene_ppa	Visual Semantics	21
72_cognitive_control_cognition	Cognitive Control	15
75_motor_cortex_supplementary	Motor	3
82_comprehension_sentences_language	Language	14
84_real_world_nf	Visual Semantics	21
85_images_image_noise	Visual Perception	1
86_number_numerical_numbers	Numerical Cognition	4
90_perception_perceived_subliminal	Visual Attention	6
94_events_future_past	Autobiographical Memory	18
97_evaluation_evaluations_esteem	Social Cognition	20
99_delay_delayed_discounting	Reward-Based Decision Making	24
101_feedback_negative_performance	Inhibition	13
105_motivation_avoidance_approach	Social Cognition	20
107_imagery_mental_imagined	Imagination and Creativity	25
108_tom_mind_theory	Social Cognition	20
111_pictures_neutral_picture	Visual Perception	1
112_error_errors_monitoring	Cognitive Control	15
115_wm_memory_working	Working Memory	12
116_motor_cortex_sensorimotor	Motor	3
120_verbal_fluency_task	Language	14
123_words_word_lexical	Language	14
126_stimulation_somatosensory_representation	Motor	3
128_problem_problems_arithmetic	Numerical Cognition	4
131_inhibition_response_stop	Inhibition	13
133_video_clips_viewing	Visual Attention	6
135_internal_external_intention	Prediction and Learning	19
140_finger_tapping_index	Motor	3
141_task_performing_cognitive	Cognitive Control	15
144_decision_making_choice	Reward-Based Decision Making	24
146_creative_creativity_thinking	Imagination and Creativity	25
148_beauty_aesthetic_art	Imagination and Creativity	25
151_loss_gain_losses	Reward-Based Decision Making	24
163_face_faces_fusiform	Faces and Affective Processing	22
168_tool_object_hand	Action	9
171_task_switching_set	Working Memory	12
174_music_musical_musicians	Imagination and Creativity	25
176_movements_movement_motor	Motor	3
178_anxiety_trait_anxious	Emotion	23
180_speech_sounds_auditory	Auditory Processing	5
183_moral_psychopathy_harm	Social Cognition	20
184_association_relationship_relationships	Social Cognition	20
189_risk_risky_taking	Reward-Based Decision Making	24
193_language_hemisphere_linguistic	Language	14
196_uncertainty_ambiguous_ambiguity	Prediction and Learning	19
197_stress_cortisol_response	Emotion	23
201_speech_auditory_prosody	Auditory Processing	5
204_faces_face_facial	Faces and Affective Processing	22
207_target_targets_distractor	Inhibition	13
209_exclusion_ds_rejection	Inhibition	13
210_control_inhibitory_attentional	Inhibition	13
213_sexual_love_romantic	Social Cognition	20
222_interference_stroop_control	Cognitive Control	15
225_olfactory_odor_odors	Multisensory Processing	2
226_physical_itch_sc	Pain	8
229_mtl_recollection_memory	Declarative Memory	17
233_category_categories_categorization	Prediction and Learning	19
234_learning_learned_associations	Prediction and Learning	19
235_pairs_associative_associations	Prediction and Learning	19
236_social_cognition_interactions	Social Cognition	20
240_performance_task_cognitive	Cognitive Control	15
241_expertise_experts_novices	Prediction and Learning	19
244_game_social_trust	Social Cognition	20
245_gaze_eye_eyes	Faces and Affective Processing	22
248_detection_novelty_oddball	Prediction and Learning	19
250_gestures_gesture_communicative	Social Cognition	20
254_empathy_social_empathic	Social Cognition	20
255_action_actions_observation	Action	9
256_encoding_memory_recognition	Declarative Memory	17
259_sentences_sentence_syntactic	Language	14
260_social_partner_interaction	Social Cognition	20
263_selective_texture_selectivity	Multisensory Processing	2
264_attention_attentional_orienting	Visual Attention	6
268_stimulation_somatosensory_contralateral	Multisensory Processing	2
269_mi_withdrawal_sfc	Emotion	23
270_force_motor_grip	Motor	3
271_expectancy_sensory_expectation	Multisensory Processing	2
272_retrieval_memory_episodic	Autobiographical Memory	18
273_threat_fear_anxiety	Emotion	23
274_naming_production_overt	Declarative Memory	17
276_tactile_synchrony_synchronous	Multisensory Processing	2
277_mirror_imitation_observation	Social Cognition	20
278_prediction_predictive_predictions	Prediction and Learning	19
288_mental_rotation_visuospatial	Visuospatial	10
297_attention_attentional_attended	Cued Attention	11
299_memory_working_verbal	Working Memory	12
301_voice_vocal_voices	Auditory Processing	5
302_touch_tactile_somatosensory	Multisensory Processing	2
307_experience_subjective_experiences	Autobiographical Memory	18
311_knowledge_attributes_semantic	Declarative Memory	17
314_people_person_situation	Social Cognition	20
315_status_engaged_thought	Prediction and Learning	19
325_intelligence_md_fluid	Imagination and Creativity	25
326_predicted_individual_predict	Prediction and Learning	19
329_items_recognition_item	Declarative Memory	17
331_reasoning_hearing_deaf	Auditory Processing	5
334_spatial_location_locations	Visuospatial	10
335_regulation_emotion_reappraisal	Emotion	23
336_personality_traits_trait	Social Cognition	20
337_suppression_voluntary_suppressed	Inhibition	13
338_reward_striatum_monetary	Reward-Based Decision Making	24
339_rule_rules_abstraction	Prediction and Learning	19
341_matching_match_task	Prediction and Learning	19
348_facial_emotion_expressions	Faces and Affective Processing	22
353_deception_truth_lying	Social Cognition	20
356_semantic_word_temporal	Verbal Semantics	16
357_verbs_verb_nouns	Verbal Semantics	16
358_autobiographical_memories_memory	Autobiographical Memory	18
359_goal_goals_ma	Prediction and Learning	19
366_mental_mentalizing_states	Social Cognition	20
367_human_agents_agent	Social Cognition	20
375_integration_audiovisual_visual	Multisensory Processing	2
376_space_distance_line	Visuospatial	10
378_visual_auditory_modality	Multisensory Processing	2
379_auditory_sound_cortex	Auditory Processing	5
381_implicit_explicit_task	Prediction and Learning	19
383_abstract_concrete_concepts	Prediction and Learning	19
384_object_objects_recognition	Declarative Memory	17
385_provide_patterns_profile	Prediction and Learning	19
388_conflict_response_monitoring	Social Cognition	20
390_representations_representation_cortex	Imagination and Creativity	25

## Sheet: Ordered by Domain
Label	Domain	Domain Label	Permutation
12_structures_pattern_contrast	Visual Perception	1	7
50_color_shape_shapes	Visual Perception	1	19
55_perceptual_discrimination_perception	Visual Perception	1	21
57_presented_visual_presentation	Visual Perception	1	22
85_images_image_noise	Visual Perception	1	32
111_pictures_neutral_picture	Visual Perception	1	42
7_passive_viewing_listening	Multisensory Processing	2	4
225_olfactory_odor_odors	Multisensory Processing	2	79
263_selective_texture_selectivity	Multisensory Processing	2	97
268_stimulation_somatosensory_contralateral	Multisensory Processing	2	99
271_expectancy_sensory_expectation	Multisensory Processing	2	102
276_tactile_synchrony_synchronous	Multisensory Processing	2	106
302_touch_tactile_somatosensory	Multisensory Processing	2	113
375_integration_audiovisual_visual	Multisensory Processing	2	137
378_visual_auditory_modality	Multisensory Processing	2	139
75_motor_cortex_supplementary	Motor	3	29
116_motor_cortex_sensorimotor	Motor	3	45
126_stimulation_somatosensory_representation	Motor	3	48
140_finger_tapping_index	Motor	3	53
176_movements_movement_motor	Motor	3	63
270_force_motor_grip	Motor	3	101
86_number_numerical_numbers	Numerical Cognition	4	33
128_problem_problems_arithmetic	Numerical Cognition	4	49
180_speech_sounds_auditory	Auditory Processing	5	65
201_speech_auditory_prosody	Auditory Processing	5	72
301_voice_vocal_voices	Auditory Processing	5	112
331_reasoning_hearing_deaf	Auditory Processing	5	121
379_auditory_sound_cortex	Auditory Processing	5	140
13_motion_mt_visual	Visual Attention	6	8
90_perception_perceived_subliminal	Visual Attention	6	34
133_video_clips_viewing	Visual Attention	6	51
264_attention_attentional_orienting	Visual Attention	6	98
1_context_contextual_contexts	Awareness	7	1
34_monitoring_source_reality	Awareness	7	14
54_awareness_conscious_consciousness	Awareness	7	20
226_physical_itch_sc	Pain	8	80
168_tool_object_hand	Action	9	60
255_action_actions_observation	Action	9	93
288_mental_rotation_visuospatial	Visuospatial	10	109
334_spatial_location_locations	Visuospatial	10	122
376_space_distance_line	Visuospatial	10	138
10_timing_rhythm_beat	Cued Attention	11	6
40_focus_multi_bci	Cued Attention	11	17
297_attention_attentional_attended	Cued Attention	11	110
35_test_tests_cognitive	Working Memory	12	15
115_wm_memory_working	Working Memory	12	44
171_task_switching_set	Working Memory	12	61
299_memory_working_verbal	Working Memory	12	111
101_feedback_negative_performance	Inhibition	13	38
131_inhibition_response_stop	Inhibition	13	50
207_target_targets_distractor	Inhibition	13	74
209_exclusion_ds_rejection	Inhibition	13	75
210_control_inhibitory_attentional	Inhibition	13	76
337_suppression_voluntary_suppressed	Inhibition	13	125
59_writing_drawing_figure	Language	14	23
82_comprehension_sentences_language	Language	14	30
120_verbal_fluency_task	Language	14	46
123_words_word_lexical	Language	14	47
193_language_hemisphere_linguistic	Language	14	69
259_sentences_sentence_syntactic	Language	14	95
16_executive_control_cognitive	Cognitive Control	15	9
72_cognitive_control_cognition	Cognitive Control	15	28
112_error_errors_monitoring	Cognitive Control	15	43
141_task_performing_cognitive	Cognitive Control	15	54
222_interference_stroop_control	Cognitive Control	15	78
240_performance_task_cognitive	Cognitive Control	15	86
356_semantic_word_temporal	Verbal Semantics	16	131
357_verbs_verb_nouns	Verbal Semantics	16	132
61_recall_digit_span	Declarative Memory	17	24
62_familiar_unfamiliar_familiarity	Declarative Memory	17	25
229_mtl_recollection_memory	Declarative Memory	17	81
256_encoding_memory_recognition	Declarative Memory	17	94
274_naming_production_overt	Declarative Memory	17	105
311_knowledge_attributes_semantic	Declarative Memory	17	115
329_items_recognition_item	Declarative Memory	17	120
384_object_objects_recognition	Declarative Memory	17	143
94_events_future_past	Autobiographical Memory	18	35
272_retrieval_memory_episodic	Autobiographical Memory	18	103
307_experience_subjective_experiences	Autobiographical Memory	18	114
358_autobiographical_memories_memory	Autobiographical Memory	18	133
135_internal_external_intention	Prediction and Learning	19	52
196_uncertainty_ambiguous_ambiguity	Prediction and Learning	19	70
233_category_categories_categorization	Prediction and Learning	19	82
234_learning_learned_associations	Prediction and Learning	19	83
235_pairs_associative_associations	Prediction and Learning	19	84
241_expertise_experts_novices	Prediction and Learning	19	87
248_detection_novelty_oddball	Prediction and Learning	19	90
278_prediction_predictive_predictions	Prediction and Learning	19	108
315_status_engaged_thought	Prediction and Learning	19	117
326_predicted_individual_predict	Prediction and Learning	19	119
339_rule_rules_abstraction	Prediction and Learning	19	127
341_matching_match_task	Prediction and Learning	19	128
359_goal_goals_ma	Prediction and Learning	19	134
381_implicit_explicit_task	Prediction and Learning	19	141
383_abstract_concrete_concepts	Prediction and Learning	19	142
385_provide_patterns_profile	Prediction and Learning	19	144
5_judgments_judgment_judged	Social Cognition	20	3
97_evaluation_evaluations_esteem	Social Cognition	20	36
105_motivation_avoidance_approach	Social Cognition	20	39
108_tom_mind_theory	Social Cognition	20	41
183_moral_psychopathy_harm	Social Cognition	20	66
184_association_relationship_relationships	Social Cognition	20	67
213_sexual_love_romantic	Social Cognition	20	77
236_social_cognition_interactions	Social Cognition	20	85
244_game_social_trust	Social Cognition	20	88
250_gestures_gesture_communicative	Social Cognition	20	91
254_empathy_social_empathic	Social Cognition	20	92
260_social_partner_interaction	Social Cognition	20	96
277_mirror_imitation_observation	Social Cognition	20	107
314_people_person_situation	Social Cognition	20	116
336_personality_traits_trait	Social Cognition	20	124
353_deception_truth_lying	Social Cognition	20	130
366_mental_mentalizing_states	Social Cognition	20	135
367_human_agents_agent	Social Cognition	20	136
388_conflict_response_monitoring	Social Cognition	20	145
68_scenes_scene_ppa	Visual Semantics	21	27
84_real_world_nf	Visual Semantics	21	31
4_mood_affective_induction	Faces and Affective Processing	22	2
18_amygdala_reactivity_affective	Faces and Affective Processing	22	10
163_face_faces_fusiform	Faces and Affective Processing	22	59
204_faces_face_facial	Faces and Affective Processing	22	73
245_gaze_eye_eyes	Faces and Affective Processing	22	89
348_facial_emotion_expressions	Faces and Affective Processing	22	129
8_arousal_subjective_ratings	Emotion	23	5
20_emotional_emotion_amygdala	Emotion	23	11
32_fear_conditioning_extinction	Emotion	23	13
48_faces_amygdala_emotional	Emotion	23	18
63_negative_positive_valence	Emotion	23	26
178_anxiety_trait_anxious	Emotion	23	64
197_stress_cortisol_response	Emotion	23	71
269_mi_withdrawal_sfc	Emotion	23	100
273_threat_fear_anxiety	Emotion	23	104
335_regulation_emotion_reappraisal	Emotion	23	123
21_strategies_strategy_strategic	Reward-Based Decision Making	24	12
37_anticipation_anticipatory_aversive	Reward-Based Decision Making	24	16
99_delay_delayed_discounting	Reward-Based Decision Making	24	37
144_decision_making_choice	Reward-Based Decision Making	24	55
151_loss_gain_losses	Reward-Based Decision Making	24	58
189_risk_risky_taking	Reward-Based Decision Making	24	68
338_reward_striatum_monetary	Reward-Based Decision Making	24	126
107_imagery_mental_imagined	Imagination and Creativity	25	40
146_creative_creativity_thinking	Imagination and Creativity	25	56
148_beauty_aesthetic_art	Imagination and Creativity	25	57
174_music_musical_musicians	Imagination and Creativity	25	62
325_intelligence_md_fluid	Imagination and Creativity	25	118
390_representations_representation_cortex	Imagination and Creativity	25	146
