# Supplementary material for: Integrative, segregative, and degenerate harmonics of the structural connectome
Source: Commun Biol. 2024 Aug 14;7:986. doi: 10.1038/s42003-024-06669-6 (PMC11324790; doi:10.1038/s42003-024-06669-6)
Supplement: Supplementary file 4 — Supplemental Data 2 [file 42003_2024_6669_MOESM4_ESM.xlsx]

## Sheet: Sheet1
Figure	Experiment Description	Statistical Test	P-Value	R-value	F-value
Figure 3B	Integrative Median Agreement	Pearson's Correlation	1.2721e-14	0.9588	N/A
Figure 3B	Degenerate Median Agreement	Pearson's Correlation	4.3847e-49	0.8633	N/A
Figure 3B	Segregative Median Agreement	Pearson's Correlation	3.4533e-07	0.808	N/A
Figure 3B	Integrative Median Sparsity	Pearson's Correlation	7.8043e-10	-0.8938	N/A
Figure 3B	Degenerate Median Sparsity	Pearson's Correlation	5.7613e-10	-0.4638	N/A
Figure 3B	Segregative Median Sparsity	Pearson's Correlation	3.903e-09	0.8696	N/A
Figure 3B	Integrative Median Zero Cross Rate	Pearson's Correlation	1.1728e-15	-0.9663	N/A
Figure 3B	Degenerate Median Zero Cross Rate	Pearson's Correlation	7.5835e-89	-0.9588	N/A
Figure 3B	Segregative Median Zero Cross Rate	Pearson's Correlation	2.9476e-09	-0.8727	N/A
Figure 3B	Integrative Median Network ZeroX	Pearson's Correlation	8.2713e-11	-0.9127	N/A
Figure 3B	Degenerate Median Network ZeroX	Pearson's Correlation	0.00035896	-0.2778	N/A
Figure 3B	Segregative Median Network ZeroX	Pearson's Correlation	0.00063735	-0.6152	N/A
Figure 3B	Integrative Median Roughness	Pearson's Correlation	1.1595e-10	-0.9101	N/A
Figure 3B	Degenerate Median Roughness	Pearson's Correlation	8.5857e-82	-0.9493	N/A
Figure 3B	Segregative Median Roughness	Pearson's Correlation	0.0289	-0.4205	N/A
Figure 4C	Correlation Stability vs Gap-Spectrum	Pearson's Correlation	all subjects p < 4.38e-23 mean(std) = 1.6e-24(6.9e-24)	0.664(0.0257)	N/A
Figure 5B	Modularity Regime Difference	1-way Analysis of Variance	2.53447e-132	N/A	1408.89
Figure 5B	Modularity Full vs Int	two-sided t-test	2.859e-93	N/A	N/A
Figure 5B	Modularity Full vs Deg	two-sided t-test	5.31605e-63	N/A	N/A
Figure 5B	Modularity Full vs Seg	two-sided t-test	9.19872e-51	N/A	N/A
Figure 5B	Modularity Int vs Deg	two-sided t-test	2.77491e-60	N/A	N/A
Figure 5B	Modularity Int vs Seg	two-sided t-test	1.47667e-47	N/A	N/A
Figure 5B	Modularity Deg vs Seg	two-sided t-test	0.378062	N/A	N/A
Figure 5B	Efficiency Regime Difference	1-way Analysis of Variance	4.49185e-95	N/A	548.9
Figure 5B	Efficiency Full vs Int	two-sided t-test	4.02417e-70	N/A	N/A
Figure 5B	Efficiency Full vs Deg	two-sided t-test	1.85353e-23	N/A	N/A
Figure 5B	Efficiency Full vs Seg	two-sided t-test	4.32746e-09	N/A	N/A
Figure 5B	Efficiency Int vs Deg	two-sided t-test	1.94849e-33	N/A	N/A
Figure 5B	Efficiency Int vs Seg	two-sided t-test	4.04123e-60	N/A	N/A
Figure 5B	Efficiency Deg vs Seg	two-sided t-test	1.1293e-28	N/A	N/A
Figure 5B	Small Worldness Regime Difference	1-way Analysis of Variance	5.12e-179	N/A	4351.45
Figure 5B	Small Worldness Full vs Int	two-sided t-test	6.89689e-78	N/A	N/A
Figure 5B	Small Worldness Full vs Deg	two-sided t-test	7.38365e-14	N/A	N/A
Figure 5B	Small Worldness Full vs Seg	two-sided t-test	3.72345e-88	N/A	N/A
Figure 5B	Small Worldness Int vs Deg	two-sided t-test	2.118e-102	N/A	N/A
Figure 5B	Small Worldness Int vs Seg	two-sided t-test	6.60968e-60	N/A	N/A
Figure 5B	Small Worldness Deg vs Seg	two-sided t-test	2.27992e-109	N/A	N/A
Figure 5B	Coreness Regime Difference	1-way Analysis of Variance	4.20822e-104	N/A	694.13
Figure 5B	Coreness Full vs Int	two-sided t-test	3.94304e-49	N/A	N/A
Figure 5B	Coreness Full vs Deg	two-sided t-test	1.20817e-43	N/A	N/A
Figure 5B	Coreness Full vs Seg	two-sided t-test	6.98029e-25	N/A	N/A
Figure 5B	Coreness Int vs Deg	two-sided t-test	0.000296096	N/A	N/A
Figure 5B	Coreness Int vs Seg	two-sided t-test	1.63098e-56	N/A	N/A
Figure 5B	Coreness Deg vs Seg	two-sided t-test	2.20318e-53	N/A	N/A
Figure 7D	Energy Regime Difference	1-way Analysis of Variance	1.05676e-14	N/A	40.38
Figure 7D	Energy Int vs Deg	two-sided t-test	2.03734e-05	N/A	N/A
Figure 7D	Energy Int vs Seg	two-sided t-test	4.97133e-13	N/A	N/A
Figure 7D	Energy Deg vs Seg	two-sided t-test	2.15144e-07	N/A	N/A
Figure 7E	Sample Entropy Regime Difference	1-way Analysis of Variance	1.19741e-05	N/A	12.25
Figure 7E	Sample Entropy Int vs Deg	two-sided t-test	0.0396671	N/A	N/A
Figure 7E	Sample Entropy Int vs Seg	two-sided t-test	2.91239e-05	N/A	N/A
Figure 7E	Sample Entropy Deg vs Seg	two-sided t-test	0.00388869	N/A	N/A
Figure 7F	Harmonic Entropy Regime Difference	1-way Analysis of Variance	8.87297e-74	N/A	651.25
Figure 7F	Harmonic Entropy Int vs Deg	two-sided t-test	1.12336e-09	N/A	N/A
Figure 7F	Harmonic Entropy Int vs Seg	two-sided t-test	1.3372e-44	N/A	N/A
Figure 7F	Harmonic Entropy Deg vs Seg	two-sided t-test	1.19542e-56	N/A	N/A
